# Supplementary material for: Defect in lysosomal enzyme trafficking and sorting is associated with irreversibility of pulmonary arterial hypertension
Source: Front Cardiovasc Med. 2026 May 21;13:1763556. doi: 10.3389/fcvm.2026.1763556 (PMC13233543; doi:10.3389/fcvm.2026.1763556)
Supplement: Supplementary file 2 [file Datasheet2.xlsx]

## Sheet: Supplementary Material
Official gene symbol	Name
Abca1	ATP binding cassette subfamily A member 1(Abca1)
Abca2	ATP binding cassette subfamily A member 2(Abca2)
Abca3	ATP binding cassette subfamily A member 3(Abca3)
Abca5	ATP binding cassette subfamily A member 5(Abca5)
Abcb6	ATP binding cassette subfamily B member 6(Abcb6)
Abcb9	ATP binding cassette subfamily B member 9(Abcb9)
Abcc10	ATP binding cassette subfamily C member 10(Abcc10)
Abcd1	ATP binding cassette subfamily D member 1(Abcd1)
Abcd4	ATP binding cassette subfamily D member 4(Abcd4)
Abhd6	abhydrolase domain containing 6, acylglycerol lipase(Abhd6)
Acp2	acid phosphatase 2, lysosomal(Acp2)
Acp3	acid phosphatase 3(Acp3)
Acp4	acid phosphatase 4(Acp4)
Acp5	acid phosphatase 5, tartrate resistant(Acp5)
Ada	adenosine deaminase(Ada)
Adam8	ADAM metallopeptidase domain 8(Adam8)
Adora2b	adenosine A2B receptor(Adora2b)
Adora3	adenosine A3 receptor(Adora3)
Adrb2	adrenoceptor beta 2(Adrb2)
Aga	aspartylglucosaminidase(Aga)
Ahnak	AHNAK nucleoprotein(Ahnak)
Akr1b1	aldo-keto reductase family 1 member B1(Akr1b1)
Akr1b10	aldo-keto reductase family 1 member B10(Akr1b10)
Akt1	AKT serine/threonine kinase 1(Akt1)
Akt1s1	AKT1 substrate 1(Akt1s1)
Aktip	AKT interacting protein(Aktip)
Aldob	aldolase, fructose-bisphosphate B(Aldob)
Alg2	ALG2, alpha-1,3/1,6-mannosyltransferase(Alg2)
Ank3	ankyrin 3(Ank3)
Ankfy1	ankyrin repeat and FYVE domain containing 1(Ankfy1)
Ankrd27	ankyrin repeat domain 27(Ankrd27)
Anpep	alanyl aminopeptidase, membrane(Anpep)
Anxa1	annexin A1(Anxa1)
Anxa11	annexin A11(Anxa11)
Anxa2	annexin A2(Anxa2)
Anxa6	annexin A6(Anxa6)
Ap1b1	adaptor related protein complex 1 subunit beta 1(Ap1b1)
Ap1g2	adaptor related protein complex 1 subunit gamma 2(Ap1g2)
Ap1m1	adaptor related protein complex 1 subunit mu 1(Ap1m1)
Ap1m2	adaptor related protein complex 1 subunit mu 2(Ap1m2)
Ap1s1	adaptor related protein complex 1 subunit sigma 1(Ap1s1)
Ap1s2	adaptor related protein complex 1 subunit sigma 2(Ap1s2)
Ap1s3	adaptor related protein complex 1 subunit sigma 3(Ap1s3)
Ap3b1	adaptor related protein complex 3 subunit beta 1(Ap3b1)
Ap3b2	adaptor related protein complex 3 subunit beta 2(Ap3b2)
Ap3d1	adaptor related protein complex 3 subunit delta 1(Ap3d1)
Ap3m1	adaptor related protein complex 3 subunit mu 1(Ap3m1)
Ap3m2	adaptor related protein complex 3 subunit mu 2(Ap3m2)
Ap3s1	adaptor related protein complex 3 subunit sigma 1(Ap3s1)
Ap3s2	adaptor related protein complex 3 subunit sigma 2(Ap3s2)
Ap4b1	adaptor related protein complex 4 subunit beta 1(Ap4b1)
Ap4e1	adaptor related protein complex 4 subunit epsilon 1(Ap4e1)
Ap4m1	adaptor related protein complex 4 subunit mu 1(Ap4m1)
Ap4s1	adaptor related protein complex 4 subunit sigma 1(Ap4s1)
Ap5m1	adaptor related protein complex 5 subunit mu 1(Ap5m1)
Ap5s1	adaptor related protein complex 5 subunit sigma 1(Ap5s1)
Ap5z1	adaptor related protein complex 5 subunit zeta 1(Ap5z1)
App	amyloid beta precursor protein(App)
Aqp2	aquaporin 2(Aqp2)
Arf1	ARF GTPase 1(Arf1)
Arl8a	ARF like GTPase 8A(Arl8a)
Arl8b	ARF like GTPase 8B(Arl8b)
Arrb1	arrestin, beta 1(Arrb1)
Arrdc3	arrestin domain containing 3(Arrdc3)
Arsa	arylsulfatase A(Arsa)
Arsb	arylsulfatase B(Arsb)
Arsg	arylsulfatase G(Arsg)
Arsk	arylsulfatase family, member K(Arsk)
Asah1	N-acylsphingosine amidohydrolase 1(Asah1)
Asb14	ankyrin repeat and SOCS box-containing 14(Asb14)
Ass1	argininosuccinate synthase 1(Ass1)
Atg14	autophagy related 14(Atg14)
Atg16l1	autophagy related 16-like 1(Atg16l1)
Atg2a	autophagy related 2A(Atg2a)
Atg2b	autophagy related 2B(Atg2b)
Atp10b	ATPase phospholipid transporting 10B(Atp10b)
Atp11a	ATPase phospholipid transporting 11A(Atp11a)
Atp11c	ATPase phospholipid transporting 11C(Atp11c)
Atp13a2	ATPase cation transporting 13A2(Atp13a2)
Atp6ap1	ATPase H+ transporting accessory protein 1(Atp6ap1)
Atp6ap2	ATPase H+ transporting accessory protein 2(Atp6ap2)
Atp6v0a1	ATPase H+ transporting V0 subunit a1(Atp6v0a1)
Atp6v0a2	ATPase H+ transporting V0 subunit a2(Atp6v0a2)
Atp6v0a4	ATPase H+ transporting V0 subunit a4(Atp6v0a4)
Atp6v0b	ATPase H+ transporting V0 subunit B(Atp6v0b)
Atp6v0c	ATPase H+ transporting V0 subunit C(Atp6v0c)
Atp6v0d1	ATPase H+ transporting V0 subunit D1(Atp6v0d1)
Atp6v0d2	ATPase H+ transporting V0 subunit D2(Atp6v0d2)
Atp6v0e1	ATPase H+ transporting V0 subunit e1(Atp6v0e1)
Atp6v0e2	ATPase, H+ transporting V0 subunit e2(Atp6v0e2)
Atp6v1a	ATPase H+ transporting V1 subunit A(Atp6v1a)
Atp6v1b1	ATPase H+ transporting V1 subunit B1(Atp6v1b1)
Atp6v1b2	ATPase H+ transporting V1 subunit B2(Atp6v1b2)
Atp6v1c1	ATPase H+ transporting V1 subunit C1(Atp6v1c1)
Atp6v1c2	ATPase H+ transporting V1 subunit C2(Atp6v1c2)
Atp6v1d	ATPase H+ transporting V1 subunit D(Atp6v1d)
Atp6v1e1	ATPase H+ transporting V1 subunit E1(Atp6v1e1)
Atp6v1h	ATPase H+ transporting V1 subunit H(Atp6v1h)
Atxn3	ataxin 3(Atxn3)
B2m	beta-2 microglobulin(B2m)
Bace1	beta-secretase 1(Bace1)
Bcl10	BCL10, immune signaling adaptor(Bcl10)
Becn1	beclin 1(Becn1)
Becn2	beclin 2(Becn2)
Bet1l	Bet1 golgi vesicular membrane trafficking protein-like(Bet1l)
Bin1	bridging integrator 1(Bin1)
Bloc1s1	biogenesis of lysosomal organelles complex-1, subunit 1(Bloc1s1)
Bloc1s2	biogenesis of lysosomal organelles complex-1, subunit 2(Bloc1s2)
Bloc1s3	biogenesis of lysosomal organelles complex-1, subunit 3(Bloc1s3)
Bloc1s5	biogenesis of lysosomal organelles complex 1 subunit 5(Bloc1s5)
Bloc1s6	biogenesis of lysosomal organelles complex 1 subunit 6(Bloc1s6)
Borcs5	BLOC-1 related complex subunit 5(Borcs5)
Borcs6	BLOC-1 related complex subunit 6(Borcs6)
Borcs7	BLOC-1 related complex subunit 7(Borcs7)
Borcs8	BLOC-1 related complex subunit 8(Borcs8)
Bri3	brain protein I3(Bri3)
Btd	biotinidase(Btd)
Btk	Bruton tyrosine kinase(Btk)
Cacng3	calcium voltage-gated channel auxiliary subunit gamma 3(Cacng3)
Cacng4	calcium voltage-gated channel auxiliary subunit gamma 4(Cacng4)
Cacng5	calcium voltage-gated channel auxiliary subunit gamma 5(Cacng5)
Cacng7	calcium voltage-gated channel auxiliary subunit gamma 7(Cacng7)
Cacng8	calcium voltage-gated channel auxiliary subunit gamma 8(Cacng8)
Calcrl	calcitonin receptor like receptor(Calcrl)
Calr	calreticulin(Calr)
Capn1	calpain 1(Capn1)
Capn2	calpain 2(Capn2)
Cat	catalase(Cat)
Cbl	Cbl proto-oncogene(Cbl)
Ccdc115	coiled-coil domain containing 115(Ccdc115)
Ccdc91	coiled-coil domain containing 91(Ccdc91)
Cckar	cholecystokinin A receptor(Cckar)
Ccz1	CCZ1 homolog, vacuolar protein trafficking and biogenesis associated(Ccz1)
Cd164	CD164 molecule(Cd164)
Cd1d1	CD1d1 molecule(Cd1d1)
Cd300a	Cd300a molecule(Cd300a)
Cd34	CD34 molecule(Cd34)
Cd63	Cd63 molecule(Cd63)
Cd68	Cd68 molecule(Cd68)
Cd74	CD74 molecule(Cd74)
Cd81	Cd81 molecule(Cd81)
Cdip1	cell death-inducing p53 target 1(Cdip1)
Cdx2	caudal type homeo box 2(Cdx2)
Ces1e	carboxylesterase 1E(Ces1e)
Ces2e	carboxylesterase 2E(Ces2e)
Chga	chromogranin A(Chga)
Chit1	chitinase 1(Chit1)
Chmp1a	charged multivesicular body protein 1A(Chmp1a)
Chmp2a	charged multivesicular body protein 2A(Chmp2a)
Chmp2b	charged multivesicular body protein 2B(Chmp2b)
Chmp3	charged multivesicular body protein 3(Chmp3)
Chmp4b	charged multivesicular body protein 4B(Chmp4b)
Chmp4c	charged multivesicular body protein 4C(Chmp4c)
Chmp5	charged multivesicular body protein 5(Chmp5)
Chmp6	charged multivesicular body protein 6(Chmp6)
Chmp7	charged multivesicular body protein 7(Chmp7)
Clcn3	chloride voltage-gated channel 3(Clcn3)
Clcn4	chloride voltage-gated channel 4(Clcn4)
Clcn5	chloride voltage-gated channel 5(Clcn5)
Clcn6	chloride voltage-gated channel 6(Clcn6)
Clcn7	chloride voltage-gated channel 7(Clcn7)
Clec16a	C-type lectin domain containing 16A(Clec16a)
Cln3	CLN3 lysosomal/endosomal transmembrane protein, battenin(Cln3)
Cln5	CLN5, intracellular trafficking protein(Cln5)
Cln6	CLN6, transmembrane ER protein(Cln6)
Cln8	CLN8, transmembrane ER and ERGIC protein(Cln8)
Clnk	cytokine-dependent hematopoietic cell linker(Clnk)
Clta	clathrin, light chain A(Clta)
Cltb	clathrin, light chain B(Cltb)
Cltc	clathrin heavy chain(Cltc)
Clu	clusterin(Clu)
Clvs1	clavesin 1(Clvs1)
Clvs2	clavesin 2(Clvs2)
Col6a1	collagen type VI alpha 1 chain(Col6a1)
Coro1a	coronin 1A(Coro1a)
Cp	ceruloplasmin(Cp)
Cplx2	complexin 2(Cplx2)
Cpq	carboxypeptidase Q(Cpq)
Cpvl	carboxypeptidase, vitellogenic-like(Cpvl)
Creg1	cellular repressor of E1A-stimulated genes 1(Creg1)
Crhbp	corticotropin releasing hormone binding protein(Crhbp)
Cryab	crystallin, alpha B(Cryab)
Cst3	cystatin C(Cst3)
Cst7	cystatin F(Cst7)
Ctbs	chitobiase(Ctbs)
Ctns	cystinosin, lysosomal cystine transporter(Ctns)
Ctrb1	chymotrypsinogen B1(Ctrb1)
Cts7	cathepsin 7(Cts7)
Cts7l1	cathepsin 7 like 1(Cts7l1)
Cts7l2	cathepsin 7 like 2(Cts7l2)
Cts8	cathepsin 8(Cts8)
Ctsa	cathepsin A(Ctsa)
Ctsb	cathepsin B(Ctsb)
Ctsc	cathepsin C(Ctsc)
Ctsd	cathepsin D(Ctsd)
Ctse	cathepsin E(Ctse)
Ctsf	cathepsin F(Ctsf)
Ctsg	cathepsin G(Ctsg)
Ctsh	cathepsin H(Ctsh)
Ctsj	cathepsin J(Ctsj)
Ctsk	cathepsin K(Ctsk)
Ctsl	cathepsin L(Ctsl)
Ctsq	cathepsin Q(Ctsq)
Ctsql1	cathepsin Q like 1(Ctsql1)
Ctsql2	cathepsin Q-like 2(Ctsql2)
Ctsr	cathepsin R(Ctsr)
Ctsrl1	cathepsin R like 1(Ctsrl1)
Ctss	cathepsin S(Ctss)
Ctsw	cathepsin W(Ctsw)
Ctsz	cathepsin Z(Ctsz)
Cubn	cubilin(Cubn)
Cxcr4	C-X-C motif chemokine receptor 4(Cxcr4)
Cyb561	cytochrome b-561(Cyb561)
Cyb561a3	cytochrome b561 family, member A3(Cyb561a3)
Cybrd1	cytochrome b reductase 1(Cybrd1)
Daglb	diacylglycerol lipase, beta(Daglb)
Def8	differentially expressed in FDCP 8 homolog(Def8)
Dennd3	DENN domain containing 3(Dennd3)
Depdc5	DEP domain containing 5, GATOR1 subcomplex subunit(Depdc5)
Deptor	DEP domain containing MTOR-interacting protein(Deptor)
Diaph3	diaphanous-related formin 3(Diaph3)
Dmxl1	Dmx-like 1(Dmxl1)
Dmxl2	Dmx-like 2(Dmxl2)
Dnajc13	DnaJ heat shock protein family (Hsp40) member C13(Dnajc13)
Dnajc5	DnaJ heat shock protein family (Hsp40) member C5(Dnajc5)
Dnajc6	DnaJ heat shock protein family (Hsp40) member C6(Dnajc6)
Dnase1	deoxyribonuclease 1(Dnase1)
Dnase2	deoxyribonuclease 2, lysosomal(Dnase2)
Dnase2b	deoxyribonuclease 2 beta(Dnase2b)
Dnm2	dynamin 2(Dnm2)
Doc2a	double C2 domain alpha(Doc2a)
Dpp4	dipeptidylpeptidase 4(Dpp4)
Dpp7	dipeptidylpeptidase 7(Dpp7)
Dram1	DNA-damage regulated autophagy modulator 1(Dram1)
Dram2	DNA damage regulated autophagy modulator 2(Dram2)
Dtx3l	deltex E3 ubiquitin ligase 3L(Dtx3l)
Ece1	endothelin converting enzyme 1(Ece1)
Eef1a1	eukaryotic translation elongation factor 1 alpha 1(Eef1a1)
Egf	epidermal growth factor(Egf)
Ehd3	EH-domain containing 3(Ehd3)
Eif5a	eukaryotic translation initiation factor 5A(Eif5a)
Elane	elastase, neutrophil expressed(Elane)
Elapor1	endosome-lysosome associated apoptosis and autophagy regulator 1(Elapor1)
Elapor2	endosome-lysosome associated apoptosis and autophagy regulator family member 2(Elapor2)
Enpep	glutamyl aminopeptidase(Enpep)
Enpp1	ectonucleotide pyrophosphatase/phosphodiesterase 1(Enpp1)
Entpd4	ectonucleoside triphosphate diphosphohydrolase 4(Entpd4)
Epdr1	ependymin related 1(Epdr1)
Epg5	ectopic P-granules 5 autophagy tethering factor(Epg5)
Fam20c	FAM20C, golgi associated secretory pathway kinase(Fam20c)
Fam98a	family with sequence similarity 98, member A(Fam98a)
Faslg	Fas ligand(Faslg)
Fcer1a	Fc epsilon receptor Ia(Fcer1a)
Fcer1g	Fc epsilon receptor Ig(Fcer1g)
Fcmr	Fc mu receptor(Fcmr)
Ffar4	free fatty acid receptor 4(Ffar4)
Fgb	fibrinogen beta chain(Fgb)
Fgfr3	fibroblast growth factor receptor 3(Fgfr3)
Fhip1b	FHF complex subunit HOOK interacting protein 1B(Fhip1b)
Flcn	folliculin(Flcn)
Flot1	flotillin 1(Flot1)
Flot2	flotillin 2(Flot2)
Fnbp1	formin binding protein 1(Fnbp1)
Fnip1	folliculin interacting protein 1(Fnip1)
Fnip2	folliculin interacting protein 2(Fnip2)
Fth1	ferritin heavy chain 1(Fth1)
Fuca1	alpha-L-fucosidase 1(Fuca1)
Fuca2	alpha-L-fucosidase 2(Fuca2)
Fyco1	FYVE and coiled-coil domain autophagy adaptor 1(Fyco1)
Gaa	alpha glucosidase(Gaa)
Gabarap	GABA type A receptor-associated protein(Gabarap)
Gak	cyclin G associated kinase(Gak)
Galc	galactosylceramidase(Galc)
Galns	galactosamine (N-acetyl)-6-sulfatase(Galns)
Gba1	glucosylceramidase beta 1(Gba1)
Gc	GC, vitamin D binding protein(Gc)
Gcc2	GRIP and coiled-coil domain containing 2(Gcc2)
Gdap2	ganglioside-induced differentiation-associated-protein 2(Gdap2)
Gfap	glial fibrillary acidic protein(Gfap)
Gga1	golgi associated, gamma adaptin ear containing, ARF binding protein 1(Gga1)
Gga2	golgi associated, gamma adaptin ear containing, ARF binding protein 2(Gga2)
Gga3	golgi associated, gamma adaptin ear containing, ARF binding protein 3(Gga3)
Ggh	gamma-glutamyl hydrolase(Ggh)
Gimap5	GTPase, IMAP family member 5(Gimap5)
Gja1	gap junction protein, alpha 1(Gja1)
Gla	galactosidase, alpha(Gla)
Glb1	galactosidase, beta 1(Glb1)
Glmp	glycosylated lysosomal membrane protein(Glmp)
Gm2a	ganglioside GM2 activator(Gm2a)
Gna11	G protein subunit alpha 11(Gna11)
Gnai1	G protein subunit alpha i1(Gnai1)
Gnai2	G protein subunit alpha i2(Gnai2)
Gnai3	G protein subunit alpha i3(Gnai3)
Gnaq	G protein subunit alpha q(Gnaq)
Gnb1	G protein subunit beta 1(Gnb1)
Gnb2	G protein subunit beta 2(Gnb2)
Gnb4	G protein subunit beta 4(Gnb4)
Gnptab	N-acetylglucosamine-1-phosphate transferase subunits alpha and beta(Gnptab)
Gnptg	N-acetylglucosamine-1-phosphate transferase subunit gamma(Gnptg)
Gns	glucosamine (N-acetyl)-6-sulfatase(Gns)
Golga2	golgin A2(Golga2)
Golga5	golgin A5(Golga5)
Golgb1	golgin B1(Golgb1)
Gorasp1	golgi reassembly stacking protein 1(Gorasp1)
Gorasp2	golgi reassembly stacking protein 2(Gorasp2)
Gosr1	golgi SNAP receptor complex member 1(Gosr1)
Gosr2	golgi SNAP receptor complex member 2(Gosr2)
Got1	glutamic-oxaloacetic transaminase 1(Got1)
Gpc3	glypican 3(Gpc3)
Gpld1	glycosylphosphatidylinositol specific phospholipase D1(Gpld1)
Gpr137	G protein-coupled receptor 137(Gpr137)
Gpr137b	G protein-coupled receptor 137B(Gpr137b)
Gpr137c	G protein-coupled receptor 137C(Gpr137c)
Gpr143	G protein-coupled receptor 143(Gpr143)
Gpr155	G protein-coupled receptor 155(Gpr155)
Gpr15lg	G protein-coupled receptor 15 ligand(Gpr15lg)
Gprasp1	G protein-coupled receptor associated sorting protein 1(Gprasp1)
Grin2b	glutamate ionotropic receptor NMDA type subunit 2B(Grin2b)
Grn	granulin precursor(Grn)
Grp	gastrin releasing peptide(Grp)
Gusb	glucuronidase, beta(Gusb)
Gzmb	granzyme B(Gzmb)
Hap1	huntingtin-associated protein 1(Hap1)
Has2	hyaluronan synthase 2(Has2)
Hck	HCK proto-oncogene, Src family tyrosine kinase(Hck)
Hdac6	histone deacetylase 6(Hdac6)
Hexa	hexosaminidase subunit alpha(Hexa)
Hexb	hexosaminidase subunit beta(Hexb)
Hgs	hepatocyte growth factor-regulated tyrosine kinase substrate(Hgs)
Hook1	hook microtubule-tethering protein 1(Hook1)
Hook2	hook microtubule-tethering protein 2(Hook2)
Hook3	hook microtubule-tethering protein 3(Hook3)
Hps1	HPS1, biogenesis of lysosomal organelles complex 3 subunit 1(Hps1)
Hps4	HPS4, biogenesis of lysosomal organelles complex 3 subunit 2(Hps4)
Hps6	HPS6, biogenesis of lysosomal organelles complex 2 subunit 3(Hps6)
Hpse	heparanase(Hpse)
Hsd17b1	hydroxysteroid (17-beta) dehydrogenase 1(Hsd17b1)
Hsp90aa1	heat shock protein 90 alpha family class A member 1(Hsp90aa1)
Hsp90ab1	heat shock protein 90 alpha family class B member 1(Hsp90ab1)
Hspa8	heat shock protein family A (Hsp70) member 8(Hspa8)
Hyal1	hyaluronidase 1(Hyal1)
Hyal2	hyaluronidase 2(Hyal2)
Hyal4	hyaluronidase 4(Hyal4)
Hyal5	hyaluronoglucosaminidase 5(Hyal5)
Hyal6	hyaluronoglucosaminidase 6(Hyal6)
Ids	iduronate 2-sulfatase(Ids)
Idua	alpha-L-iduronidase(Idua)
Ifi30	IFI30, lysosomal thiol reductase(Ifi30)
Ifitm1	interferon induced transmembrane protein 1(Ifitm1)
Ifitm2	interferon induced transmembrane protein 2(Ifitm2)
Ifitm3	interferon induced transmembrane protein 3(Ifitm3)
Ifnar1	interferon alpha and beta receptor subunit 1(Ifnar1)
Igf2r	insulin-like growth factor 2 receptor(Igf2r)
Il1b	interleukin 1 beta(Il1b)
Il4i1	interleukin 4 induced 1(Il4i1)
Insr	insulin receptor(Insr)
Irgm	immunity-related GTPase M(Irgm)
Ist1	IST1 factor associated with ESCRT-III(Ist1)
Itfg2	integrin alpha FG-GAP repeat containing 2(Itfg2)
Itm2c	integral membrane protein 2C(Itm2c)
Kcne1	potassium voltage-gated channel subfamily E regulatory subunit 1(Kcne1)
Kcne2	potassium voltage-gated channel subfamily E regulatory subunit 2(Kcne2)
Kcnq1	potassium voltage-gated channel subfamily Q member 1(Kcnq1)
Kics2	KICSTOR subunit 2(Kics2)
Kif13a	kinesin family member 13A(Kif13a)
Kif1b	kinesin family member 1B(Kif1b)
Kif2a	kinesin family member 2A(Kif2a)
Kif5b	kinesin family member 5B(Kif5b)
Kit	KIT proto-oncogene receptor tyrosine kinase(Kit)
Klc2	kinesin light chain 2(Klc2)
Klhl22	kelch-like family member 22(Klhl22)
Kxd1	KxDL motif containing 1(Kxd1)
Lamp1	lysosomal-associated membrane protein 1(Lamp1)
Lamp2	lysosomal-associated membrane protein 2(Lamp2)
Lamp3	lysosomal-associated membrane protein 3(Lamp3)
Lamp5	lysosomal-associated membrane protein family, member 5(Lamp5)
Lamtor1	late endosomal/lysosomal adaptor, MAPK and MTOR activator 1(Lamtor1)
Lamtor1l1	late endosomal/lysosomal adaptor, MAPK and MTOR activator 1 like 1(Lamtor1l1)
Lamtor2	late endosomal/lysosomal adaptor, MAPK and MTOR activator 2(Lamtor2)
Lamtor3	late endosomal/lysosomal adaptor, MAPK and MTOR activator 3(Lamtor3)
Lamtor4	late endosomal/lysosomal adaptor, MAPK and MTOR activator 4(Lamtor4)
Lamtor5	late endosomal/lysosomal adaptor, MAPK and MTOR activator 5(Lamtor5)
Laptm4a	lysosomal protein transmembrane 4 alpha(Laptm4a)
Laptm4b	lysosomal protein transmembrane 4 beta(Laptm4b)
Laptm5	lysosomal protein transmembrane 5(Laptm5)
Lars1	leucyl-tRNA synthetase 1(Lars1)
Lat	linker for activation of T cells(Lat)
Lat2	linker for activation of T cells family, member 2(Lat2)
Ldlr	low density lipoprotein receptor(Ldlr)
Lgmn	legumain(Lgmn)
Lhcgr	luteinizing hormone/choriogonadotropin receptor(Lhcgr)
Lipa	lipase A, lysosomal acid type(Lipa)
Litaf	lipopolysaccharide-induced TNF factor(Litaf)
Litafd	LITAF domain containing(Litafd)
Lmbrd1	LMBR1 domain containing 1(Lmbrd1)
Lnpep	leucyl and cystinyl aminopeptidase(Lnpep)
LOC102549158	sorting nexin-1-like(LOC102549158)
LOC681325	hypothetical protein LOC681325(LOC681325)
Lpl	lipoprotein lipase(Lpl)
Lrba	LPS responsive beige-like anchor protein(Lrba)
Lrp1	LDL receptor related protein 1(Lrp1)
Lrp2	LDL receptor related protein 2(Lrp2)
Lrrc8a	leucine rich repeat containing 8 VRAC subunit A(Lrrc8a)
Lrrc8e	leucine rich repeat containing 8 VRAC subunit E(Lrrc8e)
Lrrk2	leucine-rich repeat kinase 2(Lrrk2)
Ltf	lactotransferrin(Ltf)
Lyn	LYN proto-oncogene, Src family tyrosine kinase(Lyn)
Lyset	lysosomal enzyme trafficking factor(Lyset)
Lyst	lysosomal trafficking regulator(Lyst)
M6pr	mannose-6-phosphate receptor, cation dependent(M6pr)
Man2b1	mannosidase, alpha, class 2B, member 1(Man2b1)
Man2b2	mannosidase, alpha, class 2B, member 2(Man2b2)
Manba	mannosidase beta(Manba)
Manf	mesencephalic astrocyte-derived neurotrophic factor(Manf)
Map1lc3a	microtubule-associated protein 1 light chain 3 alpha(Map1lc3a)
Map1lc3b	microtubule-associated protein 1 light chain 3 beta(Map1lc3b)
Map6	microtubule-associated protein 6(Map6)
Marchf1	membrane associated ring-CH-type finger 1(Marchf1)
Marchf2	membrane associated ring-CH-type finger 2(Marchf2)
Marchf3	membrane associated ring-CH-type finger 3(Marchf3)
Marchf8	membrane associated ring-CH-type finger 8(Marchf8)
Mbtps1	membrane-bound transcription factor peptidase, site 1(Mbtps1)
Mcoln1	mucolipin TRP cation channel 1(Mcoln1)
Mcoln2	mucolipin TRP cation channel 2(Mcoln2)
Mcoln3	mucolipin TRP cation channel 3(Mcoln3)
Mcpt3	mast cell peptidase 3(Mcpt3)
Meak7	MTOR associated protein, eak-7 homolog(Meak7)
Mfsd1	major facilitator superfamily domain containing 1(Mfsd1)
Mfsd12	major facilitator superfamily domain containing 12(Mfsd12)
Mfsd8	major facilitator superfamily domain containing 8(Mfsd8)
Mgat3	beta-1,4-mannosyl-glycoprotein 4-beta-N-acetylglucosaminyltransferase(Mgat3)
Mgrn1	mahogunin ring finger 1(Mgrn1)
Milr1	mast cell immunoglobulin-like receptor 1(Milr1)
Minar2	membrane integral NOTCH2 associated receptor 2(Minar2)
Mios	meiosis regulator for oocyte development(Mios)
Mitf	melanocyte inducing transcription factor(Mitf)
Mlc1	modulator of VRAC current 1(Mlc1)
Mlst8	MTOR associated protein, LST8 homolog(Mlst8)
Mmd	monocyte to macrophage differentiation-associated(Mmd)
Mmp13	matrix metallopeptidase 13(Mmp13)
Mon1b	MON1 homolog B, secretory trafficking associated(Mon1b)
Mpo	myeloperoxidase(Mpo)
Mt1	metallothionein 1(Mt1)
Mtm1	myotubularin 1(Mtm1)
Mtor	mechanistic target of rapamycin kinase(Mtor)
Mvb12a	multivesicular body subunit 12A(Mvb12a)
Myh1	myosin heavy chain 1(Myh1)
Myh9	myosin, heavy chain 9(Myh9)
Myo5a	myosin VA(Myo5a)
Myo7a	myosin VIIA(Myo7a)
Naaa	N-acylethanolamine acid amidase(Naaa)
Naga	alpha-N-acetylgalactosaminidase(Naga)
Naglu	N-acetyl-alpha-glucosaminidase(Naglu)
Nagpa	N-acetylglucosamine-1-phosphodiester alpha-N-acetylglucosaminidase(Nagpa)
Napa	NSF attachment protein alpha(Napa)
Napg	NSF attachment protein gamma(Napg)
Napsa	napsin A aspartic peptidase(Napsa)
Nbr1	NBR1, autophagy cargo receptor(Nbr1)
Ncoa4	nuclear receptor coactivator 4(Ncoa4)
Ncoa7	nuclear receptor coactivator 7(Ncoa7)
Ncstn	nicastrin(Ncstn)
Ndel1	nudE neurodevelopment protein 1-like 1(Ndel1)
Ndp	norrin cystine knot growth factor NDP(Ndp)
Nedd4	NEDD4 E3 ubiquitin protein ligase(Nedd4)
Neu1	neuraminidase 1(Neu1)
Neu2	neuraminidase 2(Neu2)
Neu3	neuraminidase 3(Neu3)
Neu4	neuraminidase 4(Neu4)
Ngp	neutrophilic granule protein(Ngp)
Nkg7	natural killer cell granule protein 7(Nkg7)
Nos1	nitric oxide synthase 1(Nos1)
Npc1	NPC intracellular cholesterol transporter 1(Npc1)
Npc2	NPC intracellular cholesterol transporter 2(Npc2)
Nppa	natriuretic peptide A(Nppa)
Nprl2	NPR2-like, GATOR1 complex subunit(Nprl2)
Nprl3	NPR3-like, GATOR1 complex subunit(Nprl3)
Nr4a3	nuclear receptor subfamily 4, group A, member 3(Nr4a3)
Nsf	N-ethylmaleimide sensitive factor, vesicle fusing ATPase(Nsf)
Nsg1	neuronal vesicle trafficking associated 1(Nsg1)
Nsg2	neuronal vesicle trafficking associated 2(Nsg2)
Oca2	OCA2 melanosomal transmembrane protein(Oca2)
Ocln	occludin(Ocln)
Osbp	oxysterol binding protein(Osbp)
Osbpl10	oxysterol binding protein-like 10(Osbpl10)
Osbpl11	oxysterol binding protein-like 11(Osbpl11)
Osbpl9	oxysterol binding protein-like 9(Osbpl9)
Ostm1	osteoclastogenesis associated transmembrane protein 1(Ostm1)
P2rx4	purinergic receptor P2X 4(P2rx4)
P2rx7	purinergic receptor P2X 7(P2rx7)
P2ry2	purinergic receptor P2Y2(P2ry2)
P4hb	prolyl 4-hydroxylase subunit beta(P4hb)
Pax2	paired box 2(Pax2)
Pcsk9	proprotein convertase subtilisin/kexin type 9(Pcsk9)
Pcyox1	prenylcysteine oxidase 1(Pcyox1)
Pdcd6	programmed cell death 6(Pdcd6)
Pdcd6ip	programmed cell death 6 interacting protein(Pdcd6ip)
Pde1c	phosphodiesterase 1C(Pde1c)
Pdgfrb	platelet derived growth factor receptor beta(Pdgfrb)
Pdia3	protein disulfide isomerase family A, member 3(Pdia3)
Pebp4	phosphatidylethanolamine binding protein 4(Pebp4)
Pf4	platelet factor 4(Pf4)
Pgap6	post-GPI attachment to proteins 6(Pgap6)
Pi4k2a	phosphatidylinositol 4-kinase type 2 alpha(Pi4k2a)
Pi4kb	phosphatidylinositol 4-kinase beta(Pi4kb)
Pik3c3	phosphatidylinositol 3-kinase, catalytic subunit type 3(Pik3c3)
Pikfyve	phosphoinositide kinase, FYVE-type zinc finger containing(Pikfyve)
Pink1	PTEN induced kinase 1(Pink1)
Pip4k2a	phosphatidylinositol-5-phosphate 4-kinase type 2 alpha(Pip4k2a)
Pip4k2b	phosphatidylinositol-5-phosphate 4-kinase type 2 beta(Pip4k2b)
Pip4p1	phosphatidylinositol-4,5-bisphosphate 4-phosphatase 1(Pip4p1)
Pip4p2	phosphatidylinositol-4,5-bisphosphate 4-phosphatase 2(Pip4p2)
Pla2g10	phospholipase A2, group X(Pla2g10)
Pla2g15	phospholipase A2, group XV(Pla2g15)
Pla2g3	phospholipase A2, group III(Pla2g3)
Pla2g4e	phospholipase A2, group IVE(Pla2g4e)
Pla2g4f	phospholipase A2, group IVF(Pla2g4f)
Pla2g5	phospholipase A2, group V(Pla2g5)
Plaat1	phospholipase A and acyltransferase 1(Plaat1)
Plaat3	phospholipase A and acyltransferase 3(Plaat3)
Plb1	phospholipase B1(Plb1)
Plbd1	phospholipase B domain containing 1(Plbd1)
Plbd2	phospholipase B domain containing 2(Plbd2)
Pld1	phospholipase D1(Pld1)
Pld3	phospholipase D family, member 3(Pld3)
Plekhf1	pleckstrin homology and FYVE domain containing 1(Plekhf1)
Plekhf2	pleckstrin homology and FYVE domain containing 2(Plekhf2)
Plekhm1	pleckstrin homology and RUN domain containing M1(Plekhm1)
Plekhm2	pleckstrin homology and RUN domain containing M2(Plekhm2)
Plod1	procollagen-lysine, 2-oxoglutarate 5-dioxygenase 1(Plod1)
Pnpla7	patatin-like phospholipase domain containing 7(Pnpla7)
Pon2	paraoxonase 2(Pon2)
Ppp3cb	protein phosphatase 3 catalytic subunit beta(Ppp3cb)
Ppt1	palmitoyl-protein thioesterase 1(Ppt1)
Ppt2	palmitoyl-protein thioesterase 2(Ppt2)
Prcp	prolylcarboxypeptidase(Prcp)
Prf1	perforin 1(Prf1)
Prkcd	protein kinase C, delta(Prkcd)
Prkn	parkin RBR E3 ubiquitin protein ligase(Prkn)
Prmt1	protein arginine methyltransferase 1(Prmt1)
Prss16	serine protease 16(Prss16)
Prss57	serine protease 57(Prss57)
Prtn3	proteinase 3(Prtn3)
Psap	prosaposin(Psap)
Psapl1	prosaposin-like 1(Psapl1)
Psen1	presenilin 1(Psen1)
Psen2	presenilin 2(Psen2)
Ptgdr	prostaglandin D2 receptor(Ptgdr)
Ptgdrl1	prostaglandin D2 receptor-like 1(Ptgdrl1)
Ptgds	prostaglandin D2 synthase(Ptgds)
Pxk	PX domain containing serine/threonine kinase like(Pxk)
Rab12	RAB12, member RAS oncogene family(Rab12)
Rab14	RAB14, member RAS oncogene family(Rab14)
Rab20	RAB20, member RAS oncogene family(Rab20)
Rab27a	RAB27A, member RAS oncogene family(Rab27a)
Rab2a	RAB2A, member RAS oncogene family(Rab2a)
Rab34	RAB34, member RAS oncogene family(Rab34)
Rab38	RAB38, member RAS oncogene family(Rab38)
Rab3a	RAB3A, member RAS oncogene family(Rab3a)
Rab44	RAB44, member RAS oncogene family(Rab44)
Rab5a	RAB5A, member RAS oncogene family(Rab5a)
Rab5c	RAB5C, member RAS oncogene family(Rab5c)
Rab7a	RAB7A, member RAS oncogene family(Rab7a)
Rab7b	Rab7b, member RAS oncogene family(Rab7b)
Rab9a	RAB9A, member RAS oncogene family(Rab9a)
Rab9b	RAB9B, member RAS oncogene family(Rab9b)
Rabgef1	RAB guanine nucleotide exchange factor 1(Rabgef1)
Ramp3	receptor activity modifying protein 3(Ramp3)
Rasgrp1	RAS guanyl releasing protein 1(Rasgrp1)
Rb1cc1	RB1-inducible coiled-coil 1(Rb1cc1)
Rbsn	rabenosyn, RAB effector(Rbsn)
Rdh14	retinol dehydrogenase 14(Rdh14)
RGD1359108	similar to RIKEN cDNA 3110043O21(RGD1359108)
Rheb	Ras homolog, mTORC1 binding(Rheb)
Rilp	Rab interacting lysosomal protein(Rilp)
Rnase2	ribonuclease A family member 2(Rnase2)
Rnase6	ribonuclease A family member 6(Rnase6)
Rnaset2	ribonuclease T2(Rnaset2)
Rnaset2-ps1	ribonuclease T2, pseudogene 1(Rnaset2-ps1)
Rnf13	ring finger protein 13(Rnf13)
Rnf152	ring finger protein 152(Rnf152)
Rnf167	ring finger protein 167(Rnf167)
Rnf19b	ring finger protein 19B(Rnf19b)
Rnf26	ring finger protein 26(Rnf26)
Rock2	Rho-associated coiled-coil containing protein kinase 2(Rock2)
Rpgr	retinitis pigmentosa GTPase regulator(Rpgr)
Rps6kc1	ribosomal protein S6 kinase C1(Rps6kc1)
Rptor	regulatory associated protein of MTOR, complex 1(Rptor)
Rraga	Ras-related GTP binding A(Rraga)
Rragc	Ras-related GTP binding C(Rragc)
Rragd	Ras-related GTP binding D(Rragd)
RT1-Ba	RT1 class II, locus Ba(RT1-Ba)
RT1-Bb	RT1 class II, locus Bb(RT1-Bb)
RT1-Da	RT1 class II, locus Da(RT1-Da)
RT1-Db1	RT1 class II, locus Db1(RT1-Db1)
RT1-Db2	RT1 class II, locus Db2(RT1-Db2)
RT1-DMb	RT1 class II, locus DMb(RT1-DMb)
RT1-DOa	RT1 class II, locus DOa(RT1-DOa)
RT1-DOb	RT1 class II, locus DOb(RT1-DOb)
RT1-Ha	RT1 class II, locus Ha(RT1-Ha)
Rtn4	reticulon 4(Rtn4)
Rubcnl	rubicon like autophagy enhancer(Rubcnl)
S100b	S100 calcium binding protein B(S100b)
Sar1a	secretion associated, Ras related GTPase 1A(Sar1a)
Sar1b	secretion associated, Ras related GTPase 1B(Sar1b)
Scarb1	scavenger receptor class B, member 1(Scarb1)
Scarb2	scavenger receptor class B, member 2(Scarb2)
Scn11a	sodium voltage-gated channel alpha subunit 11(Scn11a)
Scpep1	serine carboxypeptidase 1(Scpep1)
Scyl2	SCY1 like pseudokinase 2(Scyl2)
Sec13	SEC13 homolog, nuclear pore and COPII coat complex component(Sec13)
Seh1l	SEH1-like nucleoporin(Seh1l)
Serinc2	serine incorporator 2(Serinc2)
Serpinb1a	serpin family B member 1A(Serpinb1a)
Sesn2	sestrin 2(Sesn2)
Sftpb	surfactant protein B(Sftpb)
Sftpd	surfactant protein D(Sftpd)
Sh3bp4	SH3-domain binding protein 4(Sh3bp4)
Sh3gl2	SH3 domain containing GRB2 like 2, endophilin A1(Sh3gl2)
Shkbp1	Sh3kbp1 binding protein 1(Shkbp1)
Siae	sialic acid acetylesterase(Siae)
Sidt1	SID1 transmembrane family, member 1(Sidt1)
Sidt2	SID1 transmembrane family, member 2(Sidt2)
Slc11a1	solute carrier family 11 member 1(Slc11a1)
Slc11a2	solute carrier family 11 member 2(Slc11a2)
Slc12a4	solute carrier family 12 member 4(Slc12a4)
Slc15a3	solute carrier family 15 member 3(Slc15a3)
Slc15a4	solute carrier family 15 member 4(Slc15a4)
Slc17a9	solute carrier family 17 member 9(Slc17a9)
Slc18a2	solute carrier family 18 member A2(Slc18a2)
Slc26a11	solute carrier family 26 member 11(Slc26a11)
Slc29a3	solute carrier family 29 member 3(Slc29a3)
Slc2a13	solute carrier family 2 member 13(Slc2a13)
Slc2a6	solute carrier family 2 member 6(Slc2a6)
Slc2a8	solute carrier family 2 member 8(Slc2a8)
Slc30a2	solute carrier family 30 member 2(Slc30a2)
Slc30a3	solute carrier family 30 member 3(Slc30a3)
Slc30a4	solute carrier family 30 member 4(Slc30a4)
Slc31a1	solute carrier family 31 member 1(Slc31a1)
Slc31a2	solute carrier family 31 member 2(Slc31a2)
Slc35f6	solute carrier family 35, member F6(Slc35f6)
Slc36a1	solute carrier family 36 member 1(Slc36a1)
Slc36a4	solute carrier family 36 member 4(Slc36a4)
Slc37a3	solute carrier family 37, member 3(Slc37a3)
Slc38a7	solute carrier family 38, member 7(Slc38a7)
Slc38a9	solute carrier family 38, member 9(Slc38a9)
Slc39a14	solute carrier family 39 member 14(Slc39a14)
Slc39a8	solute carrier family 39 member 8(Slc39a8)
Slc3a2	solute carrier family 3 member 2(Slc3a2)
Slc44a2	solute carrier family 44 member 2(Slc44a2)
Slc45a2	solute carrier family 45, member 2(Slc45a2)
Slc46a3	solute carrier family 46, member 3(Slc46a3)
Slc48a1	solute carrier family 48 member 1(Slc48a1)
Slc49a4	solute carrier family 49 member 4(Slc49a4)
Slc66a1	solute carrier family 66 member 1(Slc66a1)
Slc7a14	solute carrier family 7, member 14(Slc7a14)
Slc7a5	solute carrier family 7 member 5(Slc7a5)
Slco2a1	solute carrier organic anion transporter family, member 2a1(Slco2a1)
Smcr8	SMCR8-C9orf72 complex subunit(Smcr8)
Smpd1	sphingomyelin phosphodiesterase 1(Smpd1)
Smpd4	sphingomyelin phosphodiesterase 4(Smpd4)
Smpdl3a	sphingomyelin phosphodiesterase, acid-like 3A(Smpdl3a)
Snap23	synaptosome associated protein 23(Snap23)
Snapin	SNAP-associated protein(Snapin)
Snx1	sorting nexin 1(Snx1)
Snx14	sorting nexin 14(Snx14)
Snx16	sorting nexin 16(Snx16)
Snx2	sorting nexin 2(Snx2)
Snx27	sorting nexin 27(Snx27)
Snx6	sorting nexin 6(Snx6)
Sod1	superoxide dismutase 1(Sod1)
Sort1	sortilin 1(Sort1)
Spaca3	sperm acrosome associated 3(Spaca3)
Spag9	sperm associated antigen 9(Spag9)
Spam1	sperm adhesion molecule 1(Spam1)
Spata31	spermatogenesis associated 31(Spata31)
Spg11	SPG11 vesicle trafficking associated, spatacsin(Spg11)
Sphk2	sphingosine kinase 2(Sphk2)
Spns1	SPNS lysolipid transporter 1, lysophospholipid(Spns1)
Sppl2a	signal peptide peptidase-like 2A(Sppl2a)
Sppl2b	signal peptide peptidase-like 2B(Sppl2b)
Sppl2c	signal peptide peptidase like 2C(Sppl2c)
Sqstm1	sequestosome 1(Sqstm1)
Src	SRC proto-oncogene, non-receptor tyrosine kinase(Src)
Srgn	serglycin(Srgn)
Stard3	StAR-related lipid transfer domain containing 3(Stard3)
Stard3nl	STARD3 N-terminal like(Stard3nl)
Sts	steroid sulfatase(Sts)
Stx17	syntaxin 17(Stx17)
Stx3	syntaxin 3(Stx3)
Stx4	syntaxin 4(Stx4)
Stx6	syntaxin 6(Stx6)
Stx7	syntaxin 7(Stx7)
Stx8	syntaxin 8(Stx8)
Stxbp2	syntaxin binding protein 2(Stxbp2)
Sult1c2a	sulfotransferase family 1C member 2A(Sult1c2a)
Sumf1	sulfatase modifying factor 1(Sumf1)
Syk	spleen associated tyrosine kinase(Syk)
Syt11	synaptotagmin 11(Syt11)
Syt7	synaptotagmin 7(Syt7)
Sytl4	synaptotagmin-like 4(Sytl4)
Szt2	SZT2 subunit of KICSTOR complex(Szt2)
Tab2	TGF-beta activated kinase 1/MAP3K7 binding protein 2(Tab2)
Tac4	tachykinin precursor 4(Tac4)
Tasl	TLR adaptor interacting with endolysosomal SLC15A4(Tasl)
Tbc1d7	TBC1 domain family, member 7(Tbc1d7)
Tcirg1	T-cell immune regulator 1, ATPase H+ transporting V0 subunit A3(Tcirg1)
Tecpr1	tectonin beta-propeller repeat containing 1(Tecpr1)
Testin	testin gene(Testin)
Tfe3	transcription factor binding to IGHM enhancer 3(Tfe3)
Tfeb	transcription factor EB(Tfeb)
Tgfbrap1	transforming growth factor, beta receptor associated protein 1(Tgfbrap1)
Thbs1	thrombospondin 1(Thbs1)
Tial1	Tia1 cytotoxic granule-associated RNA binding protein-like 1(Tial1)
Tinag	tubulointerstitial nephritis antigen(Tinag)
Tinagl1	tubulointerstitial nephritis antigen-like 1(Tinagl1)
Tlr3	toll-like receptor 3(Tlr3)
Tlr7	toll-like receptor 7(Tlr7)
Tlr9	toll-like receptor 9(Tlr9)
Tm4sf5	transmembrane 4 L six family member 5(Tm4sf5)
Tm6sf1	transmembrane 6 superfamily member 1(Tm6sf1)
Tm9sf1	transmembrane 9 superfamily member 1(Tm9sf1)
Tmbim1	transmembrane BAX inhibitor motif containing 1(Tmbim1)
Tmem106b	transmembrane protein 106B(Tmem106b)
Tmem150c	transmembrane protein 150C(Tmem150c)
Tmem163	transmembrane protein 163(Tmem163)
Tmem165	transmembrane protein 165(Tmem165)
Tmem175	transmembrane protein 175(Tmem175)
Tmem192	transmembrane protein 192(Tmem192)
Tmem199	transmembrane protein 199(Tmem199)
Tmem25	transmembrane protein 25(Tmem25)
Tmem45b	transmembrane protein 45b(Tmem45b)
Tmem59	transmembrane protein 59(Tmem59)
Tmem63a	transmembrane protein 63a(Tmem63a)
Tmem79	transmembrane protein 79(Tmem79)
Tmem9	transmembrane protein 9(Tmem9)
Tmem97	transmembrane protein 97(Tmem97)
Tnfaip3	TNF alpha induced protein 3(Tnfaip3)
Tnfaip8l2	TNF alpha induced protein 8 like 2(Tnfaip8l2)
Tollip	toll interacting protein(Tollip)
Tom1	target of myb1 membrane trafficking protein(Tom1)
Tom1l1	target of myb1 like 1 membrane trafficking protein(Tom1l1)
Tpcn1	two pore segment channel 1(Tpcn1)
Tpcn2	two pore segment channel 2(Tpcn2)
Tpp1	tripeptidyl peptidase 1(Tpp1)
Tpsab1	tryptase alpha/beta 1(Tpsab1)
Trak1	trafficking kinesin protein 1(Trak1)
Trak2	trafficking kinesin protein 2(Trak2)
Treml4	triggering receptor expressed on myeloid cells-like 4(Treml4)
Trex1	three prime repair exonuclease 1(Trex1)
Trim17	tripartite motif-containing 17(Trim17)
Trim23	tripartite motif-containing 23(Trim23)
Trip10	thyroid hormone receptor interactor 10(Trip10)
Trpm2	transient receptor potential cation channel, subfamily M, member 2(Trpm2)
Trpv3	transient receptor potential cation channel, subfamily V, member 3(Trpv3)
Tsc1	TSC complex subunit 1(Tsc1)
Tsc2	TSC complex subunit 2(Tsc2)
Tsg101	tumor susceptibility 101(Tsg101)
Tspan1	tetraspanin 1(Tspan1)
Tspan8	tetraspanin 8(Tspan8)
Txndc5	thioredoxin domain containing 5(Txndc5)
Tyr	tyrosinase(Tyr)
Uba1	ubiquitin-like modifier activating enzyme 1(Uba1)
Ubxn6	UBX domain protein 6(Ubxn6)
Uevld	UEV and lactate/malate dehyrogenase domains(Uevld)
Unc13d	unc-13 homolog D(Unc13d)
Unc93b1	unc-93 homolog B1, TLR signaling regulator(Unc93b1)
Uso1	USO1 vesicle transport factor(Uso1)
Usp4	ubiquitin specific peptidase 4(Usp4)
Usp5	ubiquitin specific peptidase 5(Usp5)
Uvrag	UV radiation resistance associated(Uvrag)
Vamp2	vesicle-associated membrane protein 2(Vamp2)
Vamp4	vesicle-associated membrane protein 4(Vamp4)
Vamp7	vesicle-associated membrane protein 7(Vamp7)
Vamp8	vesicle-associated membrane protein 8(Vamp8)
Vamp9	vesicle-associated membrane protein 9(Vamp9)
Vasn	vasorin(Vasn)
Vcp	valosin-containing protein(Vcp)
Vipas39	VPS33B interacting protein, apical-basolateral polarity regulator, spe-39 homolog(Vipas39)
Vma21	vacuolar ATPase assembly factor VMA21(Vma21)
Vopp1	VOPP1 WW domain binding protein(Vopp1)
Vps11	VPS11 core subunit of CORVET and HOPS complexes(Vps11)
Vps13a	vacuolar protein sorting 13 homolog A(Vps13a)
Vps13c	vacuolar protein sorting 13 homolog C(Vps13c)
Vps16	VPS16 core subunit of CORVET and HOPS complexes(Vps16)
Vps18	VPS18 core subunit of CORVET and HOPS complexes(Vps18)
Vps25	vacuolar protein sorting 25 homolog(Vps25)
Vps26a	VPS26 retromer complex component A(Vps26a)
Vps33a	VPS33A core subunit of CORVET and HOPS complexes(Vps33a)
Vps33b	VPS33B, late endosome and lysosome associated(Vps33b)
Vps35	VPS35 retromer complex component(Vps35)
Vps36	vacuolar protein sorting 36 homolog(Vps36)
Vps39	VPS39 subunit of HOPS complex(Vps39)
Vps41	VPS41 subunit of HOPS complex(Vps41)
Vps4a	vacuolar protein sorting 4 homolog A(Vps4a)
Vps4b	vacuolar protein sorting 4 homolog B(Vps4b)
Vps53	VPS53 subunit of GARP complex(Vps53)
Vps54	VPS54 subunit of GARP complex(Vps54)
Vta1	vesicle trafficking 1(Vta1)
Vti1a	vesicle transport through interaction with t-SNAREs 1A(Vti1a)
Vti1b	vesicle transport through interaction with t-SNAREs 1B(Vti1b)
Washc1	WASH complex subunit 1(Washc1)
Washc5	WASH complex subunit 5(Washc5)
Wdr11	WD repeat domain 11(Wdr11)
Wdr24	WD repeat domain 24(Wdr24)
Wdr41	WD repeat domain 41(Wdr41)
Wdr45b	WD repeat domain 45B(Wdr45b)
Wdr48	WD repeat domain 48(Wdr48)
Wdr59	WD repeat domain 59(Wdr59)
Wdr7	WD repeat domain 7(Wdr7)
Wdr81	WD repeat domain 81(Wdr81)
Wdr83	WD repeat domain 83(Wdr83)
Wwox	WW domain-containing oxidoreductase(Wwox)
Ywhaz	tyrosine 3-monooxygenase/tryptophan 5-monooxygenase activation protein, zeta(Ywhaz)
Zfyve16	zinc finger FYVE-type containing 16(Zfyve16)
Zfyve26	zinc finger FYVE-type containing 26(Zfyve26)
Zkscan3	zinc finger with KRAB and SCAN domains 3(Zkscan3)
Znrf1	zinc and ring finger 1(Znrf1)
Znrf2	zinc and ring finger 2(Znrf2)
Zp3r	zona pellucida 3 receptor(Zp3r)
